# Supplementary material for: Optimal Exercise Type and Dose for Blood Pressure Improvement in Middle-Aged and Older Adults with Type 2 Diabetes: A Systematic Review and Network Meta-Analysis
Source: Life (Basel). 2026 May 19;16(5):843. doi: 10.3390/life16050843 (PMC13208410; doi:10.3390/life16050843)
Supplement: Supplementary file 1 [file life-16-00843-s001.zip]

Archive with 1 entries (1 files):
- life-4236838-supplementary.pdf
